# Supplementary material for: Exploration of Regulation of Alcohol Dehydrogenation Reaction of Dibenzimidazole-Based Ruthenium Complexes
Source: Molecules. 2025 Feb 12;30(4):842. doi: 10.3390/molecules30040842 (PMC11858806; doi:10.3390/molecules30040842)
Supplement: Supplementary file 1 [file molecules-30-00842-s001.zip]

Archive with 1 entries (1 files):
- molecules-3404063-supplementary.pdf
